# Supplementary material for: Effect of Nuts Combined with Energy Restriction on the Obesity Treatment: A Systematic Review and Meta-Analysis of Randomized Controlled Trials
Source: Foods. 2024 Sep 23;13(18):3008. doi: 10.3390/foods13183008 (PMC11431603; doi:10.3390/foods13183008)
Supplement: Supplementary file 1 [file foods-13-03008-s001.zip]

Archive with 1 entries (1 files):
- foods-3180019-supplementary.pdf
